# Supplementary material for: Prospective monitoring of in vitro produced PR3-ANCA does not improve relapse prediction in granulomatosis with polyangiitis
Source: PLoS One. 2017 Aug 3;12(8):e0182549. doi: 10.1371/journal.pone.0182549 (PMC5542648; doi:10.1371/journal.pone.0182549)
Supplement: S1 File — Measurement and clinical data for all analysed timepoints in GPA patients and HC. (XLSX) [file pone.0182549.s005.xlsx]

## Sheet: GPA patients
patient nr	visit nr	days follow-up	CRP (mg/L)	Creatinine (umol/L)	eGFR (ml/min*1,73m2)	BVAS	ANCA-titer	in vitro ANCA (unst)	in vitro ANCA (stim)	total IgG (unst)	total IgG (stim)
P001	001	0	<5	171	26	0	640	9.76	241.3	309.2	10212.3
P001	002	154	2.5	176	25	0	160	4.68	201.12	212.9	19079.6
P001	003	280	0.6	161	27	0	160	3.92	120.68	314.5	20602.1
P001	004	434	1.3	162	27	0	80	2.7	139.76	137.005	15838.2
P001	005	567	2.3	195	22	0	640	5.8	158.36	490.3	29890.4
	relapse	721
P001	006	721	110	270	15	15	320			275.9	53380.6
P002	001	0	<5	72	74	0	160	0.32	0.74	7.9	2100.6
P002	002	209	2.3	66	81	0	160	0.26	5.08	1369.3	21016.4
P002	003	301	2	60	91	0	320	0.56	8.74	324.2	16998.8
P002	004	392	1.6	62	87	2	160	x	x	x	x
P002	005	497	5.8	68	79	0	80	0.32	5.42	92.717	5548.99
P002	006	594	1.8	61	89	0	80	0.24	5.86	212.6	8750.28
P002	007	693	2.1	61	89	0	160	0.18	13.5	142.35	15444.1
P003	001	0	9	168	35	0	80	0.54	0.84	66.4	1479.6
P003	002	126	19	190	31	0	0	0.6	12.72	248.2	7837.7
P004	001	0	<5	130	49	0	160	0.12	0.14	106.3	570.1
P004	002	91	<5	142	44	0	80	0.12	0.12	90.9	1245.5
P004	003	196	<0,3	141	44	0	80	0.18	0.22	160.2	4394.9
P004	004	294	<0,3	136	46	0	80	0.14	0.38	140.1	3045.3
P004	005	392	<0,3	143	44	0	80	0.18	0.5	65.4	9122.2
P004	006	476	<0,3	143	44	0	80	0.16	1.82	47.905	1485.66
P004	007	574	<0,3	154	40	0	160	0.4	0.2	0	0
P004	008	665	0.6	141	44	0	160	1.3	2.38
P005	001	0	9	101	50	0	160	0.18	0.42	79.1	3998.3
P005	002	91	62	97	52	0	80	0.1	0.12	168.8	2991.8
P005	003	210	10	137	35	0	40	0.18	0.18	167.69	3890.3
P005	004	252	62	131	37	8	40	0.16	0.2	97.56	1522.2
P005	005	294	28	140	34	8	80	0.16	0.18	304.96	4343.9
	relapse	357
P005	006	357	85	149	32	8	80	0.18	0.18	163.5	2733.2
P005	007	441	22	94	54	8	20	0.12	0.14	56.089	86.29
P005	008	546	45	127	38	0	0	0.22	0.28	85.58	83.94
P005	009	630	0.9	90	57	0	0	0.24	0.22	102.9	98.26
P005	010	700	2	119	45	0	20
P006	001	0	7	81	84	0	80	0.34	0.38	131.31	154.8
P006	002	343	16	79	86	0	40	0.62	1.76	368.2	35072.6
P006	003	385	15	80	84	0	20	0.42	11.56	245.8	70215.1
P006	004	434	21	82	82	0	20	0.34	0.7	269.68	64284.5
P006	005	539	34	87	76	0	20	0.38	0.7	137.6	33733.4
P006	006	609	6.3	111	58	0	20	0.46	1.18	236.39	65352
P006	007	707	21	94	73	0	20
P007	001	0	<5	90	72	0	80	5.34	40.36	254.6	8265.9
P007	002	35	<5	96	66	0	40	1.3	99.04	95.08	8980.7
P007	003	210	2.2	91	71	0	80	1.56	139.72	123.4	23038.8
P007	004	363	2.8	89	73	0	80	44.88	116.36	1753.2	7202.7
P007	005	462	2.7	105	60	0	80	3.54	283.48	274	48140.2
P007	006	608	1	90	71	0	160	2.86	275.42	227.9	32258
P007	007	700	0.9	98	64	0	160	1.84	212.84	138.96	33365.3
P008	001	0	7	73	73	0	80	0.24	3.08	126.4	2995.6
P008	002	91	9	70	77	0	40	0.2	1.42	263.1	8219.95
P008	003	203	7.4	70	77	0	80	0.18	0.64	213.3	14106.1
P008	004	294	20	80	65	6	80	0.22	0.76	519.9	7264.9
	relapse	308
P008	005	330	5.7	67	80	3	80	x	x	x	x
P008	006	350	1.9	71	75	0	80	0.2	2.1	312.2	34962.8
P008	007	420	1.5	75	71	0	40	0.18	0.34	126.73	38357.2
P008	008	539	1.3	74	71	0	40	x	x	x	x
P008	009	595	0.4	76	69	0	40	0.42	0.44	190.96	42607.8
P008	010	693	0.8	79	74	0	40
P009	001	0	<5	101	66	0	640	2.4	28.98	97	1286.6
P009	002	105	<5	98	68	0	320	197.96	209.72	2763.1	2874.3
	relapse	179
P009	003	224	4.8	99	68	3	320	1.12	1.28	228.4	166.69
P009	004	252	1.4	99	68	3	640	5.3	6.28	292.8	294.8
P009	005	287	12	109	61	0	640	1.94	2.24	241.2	217.5
P009	006	350	1	99	67	0	640	1.2	1.18	69.6	40.7
P009	007	413	3.4	92	74	0	640	1.34	1.6	101.873	292.93
P009	008	476	1.4	95	71	0	640	1.18	1.06	78.39	239.5
P009	009	574	1.8	95	70	0	640	1.62	13.2	279.3	3416.5
P010	001	0	<5	126	36	0	40	x	x
P010	002	70	<5	145	31	0	40	0.28	12.88	48.3	8014.9
P010	003	168	1.3	123	37	0	0	0.9	72.34	316.8	18590.6
P010	004	266	1.2	141	32	0	640	3.62	90.64	289.3	9047.4
P010	005	306	1.7	121	38	0	320	x	x
P010	006	364	2.4	134	33	0	320	x	x
	relapse	413
P010	007	448	<0,3	155	28	3	640	2.46	3.68	414.79	23560.6
P010	008	532	0.3	126	36	0	40	0.3	0.28	0	2647.4
P010	009	672	0.3	131	34	0	0
P011	001	0	<5	139	33		320	x	x
P011	002	126	3.1	129	36	0	640	1.08	2.7	207.7	18183.6
P011	003	252	1.6	129	36	0	320	5.16	5.86	1923.6	40245.8
P011	004	371	1.4	118	39	0	320	0.46	1.1	226.2	56238.4
P011	005	539	2.9	122	38	0	320	0.44	8.96	36.2	2013.7
P012	001	0	<5	152	29	0	40	x	x	x	x
P012	002	98	<5	142	31	0	40	0.3	1.46	108	6938.1
P012	003	203	2.2	156	28	0	80	0.22	2.26	336.5	27473.2
P012	004	301	2.5	157	28	0	40	x	x	x	x
P012	005	392	3.2	149	29	0	80	0.36	7.4	153.6	24927.4
P012	006	483	3.2	144	31	0	40	0.3	4.64	217.2	14706.1
P012	007	588	2.9	157	28	0	40	0.36	7.28	46	8963.8
P012	008	693	3.1	161	26	0	80
P013	001	0	<5	78	86	0	640	x	x	x	x
P013	002	98	<5	82	81	0	640	13.82	232.44	280.4	12472.5
P013	003	196	2.7	82	81	0	640	10.4	231.84	443.5	21727
P013	004	294	1.8	86	77	0	640	x	x	x	x
P013	005	385	2.3	79	84	0	640	6.84	273.28	229.7	30957.8
P013	006	476	3.6	75	90	0	640	5.74	212.9	65.557	11448.2
P013	007	567	2.1	86	76	0	640	11.4	220.96	214.68	46847.1
P013	008	665	2	84	78	0	640
P014	001	0	<5	63	95	0	80	x	x	x	x
P014	002	119	4.2	71	83	0	80	0.72	7.6	1337.3	35043.3
P014	003	217	9.3	62	97	0	80	0.68	10.92	5074.4	43017.9
	relapse	256
P014	004	301	1	63	95	0	160	x	x	x	x
P014	005	336	4.7	67	87	3	80	0.44	1.56	2499.6	54429
P014	006	392	5.9	67	88	0	80	0.42	8.3	7844.7	67457.7
P014	007	462	3	69	85	0	80	0.3	9.64	4194.99	100000
P014	008	553	3.5	66	90	0	80	0.68	2.66	3137.7	63897
P014	009	616	5.1	78	78	0	40	0.36	3.1	1655.09	48886.7
P014	010	693	3.9	89	89	0	80
P015	001	0	10	91	59	0	80	0.16	0.26	179.7	7806.4
P015	002	189	14	91	58	0	40	0.2	0.48	183.1	22342.9
P015	003	371	13	90	59	0	40	0.16	0.18	0	0
P016	001	0	<5	90	80	0	640	0.52	3.6	189.4	21202.5
P016	002	112	1.8	89	81	0	640	0.48	5.82	1128.7	19607.9
P016	003	252	0.7	83	88	0	320	0.66	2.98	1162	16702.7
P016	004	574	1.6	92	78	0	320	0.94	2.9	1272.6	13800.4
P017	001	0	<5	99	72	0	80	0.1	0.42	83.6	4393.8
P017	002	91	2.8	97	73	0	80	0.18	0.44	129.3	8778.6
P017	003	189	2.2	99	71	0	80	0.26	4.16	363.38	10259.2
P017	004	315	3.3	104	68	0	80	0.22	0.54	251.3	14002
P017	005	448	2	105	x	0	40	0.2	0.28	42.677	4650.9
P017	006	574	2.1	131	52	0	80	0.52	0.32	92.89	2227.7
	relapse	672
P017	007	672	4.3	128	52	13	80
P018	001	0	<5	101	68	0	40	0.12	0.26	0	3679.8
P018	002	126	1.3	102	67	0	20	0.18	0.3	234.948	20450.2
P018	003	251	1.2	101	68	0	0	0.18	0.26	359.4	19862.5
P018	004	405	7	102	66	0	20	0.18	0.34	276.58	31168.7
P018	005	560	6.7	98	70	0	20	0.16	0.24	398.8	18523
P018	006	673	2.1	98	76	0	20
P019	001	0	12	60	93	0	160	0.28	4.12	48.5	22816.8
P019	002	77	20	65	84	0	80	0.26	1.56	212.4	33496.2
P019	003	175	17	64	85	0	80	0.74	1.7	554.98	106755
P019	004	273	14	64	86	0	80	x	x	x	x
P019	005	364	16	59	94	0	80	1.8	0.92	184.3	31795.8
P019	006	455	7.7	52	109	0	80	0.24	0.76	217.9	42045.4
P019	007	553	7.9	65	83	0	80	0.2	0.58	70.15	100000
P019	008	651	4.8	57	104	0	80
P020	001	0	<5	81	86	0	40	0.12	0.28	171.1	42559
P020	002	189	5.3	80	87	0	40	0.22	0.42	3389.15	61749.3
P020	003	371	1.7	83	83	0	40	0.18	0.28	465.2	35434.2
P020	004	560	1	88	78	0	40	0.2	0.36	235.95	23040.7
P021	001	0	<5	91	58	0	20	0.12	0.16	30.7	1007.7
P021	002	98	1.1	76	69	0	0	0.14	0.18	135.5	1812.7
P021	003	196	3.2	77	68	0	20	0.12	0.26	79.145	3382.6
P021	004	308	5	132	36	0	20	0.16	2.16	88.1	9006.9
P021	005	504	4.4	81	64	0	20	0.18	1.76	223.14	3284.55
P021	006	644	13	80	65	0	40	0.14	0.14	34.97	3234.78
P022	001	0	<5	109	62	0	160	1.3	8.28	91.4	2777.8
P022	002	85	0.5	134	49	0	80	0.52	17.4	208.045	7620.7
P022	003	190	1.9	113	59	0	80	0.72	53.62	335.6	31184.8
P022	004	288	0.9	130	51	0	80	1.22	90.64	311	31646.5
P022	005	386	0.9	125	53	0	80	3.88	61.5	537.7	28279.7
P022	006	484	3	111	60	0	80	3.02	66.94	333.25	30775.2
P022	007	581	1.7	123	54	0	40	2.7	72.28	1922.9	65754.1
P022	008	673	2.3	119	60	0	40
P023	001	0	<5	86	56	0	20	0	0.12	194.8	3147
P023	002	91	7	89	54	0	20	0.18	0.66	114.155	4656.7
P023	003	189	7.1	77	64	0	20	0.32	9.66	225.1	11183.9
P023	004	287	6.3	84	58	0	40	0.3	8.3	374.9	7641.5
P023	005	385	10	100	47	0	40	0.2	0.6	193.28	4540
P023	006	525	11	91	52	0	20	0.22	4.44	104.97	12417.2
P023	007	651	9.2	93	53	0	80
P024	001	0	<5	110	45	0	40	0.44	1.24	122.9	5358.4
P024	002	252	0.4	99	50	0	80	x	x	x	x
P024	003	483	0.9	85	59	0	80	0.6	3.56	180.947	24810.2
P025	001	0	5	70	72	0	80	0.24	0.62	37	7969.6
P025	002	140	6	64	80	0	40	0.36	1.3	207.2	17829.3
P025	003	322	3	61	84	0	80	0.78	5.98	290.8	28112.5
P026	001	0	7	76	90	0	320	0.76	126.4	69.9	11649.5
P026	002	91	0.9	74	93	0	80	1.58	178.16	441	13083.4
P026	003	202	1.1	72	96	0	40	0.66	135.74	906.3	17701.3
P026	004	328	1.3	79	86	0	0	0.3	47.86	1679.1	39451.7
P026	005	637	1.6	76	91	0	20
P027	001	0	9	67	76	0	40	0.36	38.24	184.8	15099.5
P027	002	112	3.7	62	84	0	0	0.38	31.92	282.3	26050.8
P027	003	266	5.3	66	77	0	20	0.38	37.62	387.6	24038.9
P027	004	357	13	62	83	0	0	0.58	79.58	536.9	40067.9
P027	005	497	6	67	76	0	0	2.58	40.8	282.95	25835.8
P028	001	0	11	123	44	0	20	0.2	1.36	527.63	19618.7
P028	002	126	13	132	40	0	20	0.2	2.62	1020.7	29444.7
P028	003	236	5.6	122	44	0	20	x	x	x	x
P028	004	364	9.3	115	47	0	20	0.14	0.66	549.6	39700.8
P028	005	462	9.9	128	41	0	20	0.46	1.32	0	802.1
P028	006	574	4.3	116	46	0	0	0.76	8.78	1961.05	29740.6
P029	001	0	<5	90	52	0	640	5.14	88.14	107.4	23116.1
P029	002	126	3.1	76	63	0	640	x	x	x	x
P029	003	462	1	66	74	0	640	1.94	93.8	189.79	46770.9
P029	004	630	0.8	75	63	0	640
P030	001	0	<5	80	83	0	80	1.28	1.22	1730.2	1736.2
P030	002	182	0.4	90	72	0	80	0.16	0.42	103.8	92690.8
P030	003	385	0.5	83	79	0	80	0.14	0.64	2697.69	23040.4
P030	004	545	0.4	74	91	0	80	0.22	0.56	225.28	100000
P031	001	0	<5	71	73	0	0	0.18	0.18	154	4608.3
P031	002	126	0.3	87	58	0	0	0.3	0.62	206	6785.3
P031	003	301	0.7	94	53	0	0	0.24	3.18	198.33	57820.2
P031	004	490	0.8	88	57	0	0	0.28	1.6	97.4	7683.4
P032	001	0	1.9	68	72	0	80	0.72	6.26	109.6	8018
P032	002	182	10	66	75	0	160	x	x	x	x
P032	003	420	2.3	63	79	0	160	0.94	16.42	157.57	33418.2
P033	001	0	1.8	61	84	0	20	3.1	15.06	440.1	6711.4
	relapse	22
P033	002	224	0.4	71	70	0	0	0.28	0.32	0	4347.4
P033	003	301	0.6	73	68	0	0	0.38	0.68	92.08	8370.97
P033	004	371	0.6	73	68	0	0	0.32	1.66	70.399	5474.6
P033	005	462	0.4	71	70	0	0	0.4	4.92	713.12	18455.5
P033	006	553	0.5	72	69	0	0
P034	001	0	3.5	74	72	0	0	0.16	0.38	356.1	47289
P034	002	189	3.1	79	67	0	0	x	x	x	x
P034	003	371	3.4	74	72	0	0	0.18	0.46	0	31838.4
P034	004	553	3.7	70	77	0	20
P035	001	0	17	61	84	0	40	0.12	0.26	120.5	11347.2
P035	002	182	18	79	63	0	80	x	x	x	x
P035	003	378	12	77	64	0	160	0.34	0.72	3200.44	16427.1
P035	004	567	16	75	70	0	80
P036	001	0	2.6	125	37	0	0	0	0.14	65.8	9348.1
P036	002	104	2.4	105	46	0	20	0.18	0.26	425.8	31971.2
P036	003	202	1.3	112	42	0	20	0.18	0.36	474.9	36461.4
P036	004	293	2.3	119	39	0	0	0.14	0.22	73.749	23473.3
P036	005	406	2	116	41	0	0	0.24	0.28	124.55	15763.7
P036	006	504	1.9	106	45	0	20	0.14	1.02	157.38	11349.1
P037	001	0	20	94	68	0	80	0.2	2.24	242.3	4878.93
P037	002	70	40	80	82	0	160	0.42	1.22	226.4	3250.97
P037	003	98	34	85	76	0	320	1.4	0.82	422.4	5879.6
P037	004	224	27	81	80	0	320	7.04	7.32	918.8	3518.7
	relapse	264
P037	005	280	15	79	87	2	640	1.28	1.72	190.1	5053.9
P037	006	364	34	75	87	0	640	0.86	56.72	216.6	25235.8
P037	007	434	17	84	77	0	640	1.36	1.08	0	13666.7
P038	001	0	2.6	70	70	0	40	0.16	0.24	1228.3	21506.6
P038	002	210	2.7	84	57	0	80	0.2	0.3	323.5	14061.7
P038	003	336	3.4	88	54	0	80	0.18	0.24	114.9	5442.9
P038	004	476	38	87	54	0	80	0.3	0.52	256.59	17490.2
	relapse	525
P038	005	588	1.6	102	46	0	80
P039	001	0	2.5	77	92	0	40	0.24	1.04	878.6	24028.2
	relapse	143
P039	002	196	1.5	85	82	0	40	x	x	x	x
P039	003	280	25	80	87	0	20	0.14	0.3	169.7	24946.8
P039	004	364	4.5	82	85	0	20	0.2	0.26	634.3	19184.8
P039	005	434	0.4	93	74	0	0	0.38	0.36	0	6206.3
P039	006	560	1.2	69	102	0	20
P040	001	0	0.5	82	63	0	160	0.44	0.76	1405.4	30606.8
P040	002	189	1	73	72	0	160	x	x	x	x
P040	003	279	0.8	83	62	0	320	0.2	0.58	945.5	50836.2
P040	004	370	1.1	83	62	0	320	0.24	0.5	749.36	68094.1
P040	005	442	0.8	81	64	0	640	0.34	0.76	430.26	40660.3
P040	006	540	7.7	96	53	0	320	0.16	5.08	275.85	26219
P041	001	0	7.4	87	77	0	40	0.94	0.86	270.9	13160
P041	002	217	14	103	64	0	160	0.48	1.18	124.6	12034.2
P041	003	539	9.8	112	58	0	80	0.34	0.68	136.08	31235.9
P042	001	0	2.2	118	41	0	80	0.8	6.72	2221.2	16649.2
P042	002	238	2.5	117	41	0	40	2.88	8.78	1138.3	4541.2
P042	003	336	2.4	117	41	0	40	0.66	47.04	165.34	14740
P042	004	434	2.9	118	40	0	40	3.14	15.1	607	3377.5
P043	001	0	5.9	90	53	0	640	0.36	11.86	741.5	15672.5
P043	002	180	7.1	88	55	0	320	x	x	x	x
P044	001	0	1.2	77	87	0	20	0.12	0	143.3	2978.6
P044	002	189	<0,3	86	76	0	20	0.2	0.22	906.3	8289.97
P044	003	392	0.6	77	87	0	20	0.24	0.24	116.44	3639.5
P044	004	581	0.5	79	87	0	20
P045	001	0	15	264	20	0	0	0.14	0.16	202.9	6995.6
P045	002	98	15	243	22	0	0	0.22	0.22	311.3	10381.2
P045	003	196	99	217	26	0	0	0.66	0.28	259.6	22016.3
P045	004	294	12	257	21	0	0	0.16	0.32	132.1	8199.5
P045	005	490	40	213	26	0	0	0.16	0.28	135.343	5536.27
P046	001	0	0.5	76	66	0	320	1.62	53.42	409.3	24735.8
P046	002	98	1.1	71	71	0	320	3	30.24	519.3	19364.7
P046	003	196	1.3	74	68	0	320	2.56	67.42	428.1	36640.9
P046	004	287	0.6	81	61	0	320	1.76	20.8	478.4	54560.7
P046	005	399	1.3	73	69	0	320	1.1	36.26	237.8	25212.6
P046	006	497	1.5	72	70	0	320	1.92	14.36	290.73	27524
P046	007	581	1.3	65	84	0	160
P047	001	0	0.8	96	69	0	80	1.02	24.98	241.5	63112.4
P047	002	125	<0,3	101	65	0	160	0.36	34.5	24.8	17299.3
P047	003	216	0.6	85	80	0	640	10.48	26.18	1410.1	35057.1
P047	004	314	<0,3	89	76	0	160	1.18	23.1	444	14259.3
P047	005	413	0.4	92	73	0	320	1.58	20.16	2957.2	100000
P047	006	504	<0,3	102	64	0	320	29.52	46.52
P048	001	0	0.4	164	39	0	80	0.52	20.74	301.2	20789.9
	relapse	123
P048	002	140	9.6	151	43	17	80	0.34	6.84	221.6	13425.6
P048	003	175	<0,3	143	46	0	40	x	x	x	x
P048	004	280	0.4	154	42	0	0	0.14	0.12	114.1	65.76
P048	005	315	<0,3	187	33	0	0	0.12	0.12	112.197	45.847
P048	006	413	4	131	50	0	0	0.14	0.22	0	33.5
P048	007	504	2.9	132	50	0	0	0.24	0.26
P049	001	0	14	133	46	0	160	0.3	3.44	165.4	8763.1
P050	001	0	1.8	93	54	0	0	0.18	0.14	107.1	3153.4
P050	002	126	2.6	80	64	0	0	0.18	0.2	0	3317.8
P050	003	252	2.4	83	61	0	0	0.18	0.14	1195.95	1503.77
P050	004	385	2.3	76	68	0	0	0.28	0.28	1254.58	5138.3
P050	005	476	2.7	83	61	0	0	0	0.12	430.58	2975.8
P051	001	0	10	67	83	0	160	0.48	0.74	745.1	77025.3
P051	002	98	11	64	88	0	320	0.82	2.92	893.9	26836.1
	relapse	230
P051	003	230	12	62	91	9	640	2.02	2.44	415.86	51598.1
P051	004	301	4.3	71	77	0	40	0.2	0.26	128.2	13240.1
P051	005	413	9.4	79	69	0	0	0.18	0.54	324.14	82588.9
P052	001	0	2	98	73		40	0.3	9.04	163.2	2502.2
P052	002	56	5.6	103	69	0	80	0.7	13.8	238.494	4033.75
	relapse	79
P052	003	98	2.1	101	70	6	160	0.6	14.26	231.8	11365.3
P052	004	189	1	106	66	0	80	0.38	5.8	135.98	5415.7
P052	005	280	0.8	105	67	0	80	1.44	5.2	128.92	6894.8
P052	006	406	1.2	113	62	0	160	3.38	41.72	241.3	10468.6
	relapse	474
P052	007	546	40	206	33	20	80
P053	001	0	0.5	74	111	0	80	0.68	23.98	1803.2	28563.5
P053	002	287	1.2	75	109	0	80	0.42	5.84	1605.7	34170
P053	003	469	1.5	78	104	2	40	0.4	9.36	542.58	24756.1
P054	001	0	0.3	147	42	0	0	0.12	3.06	302	13386.9
P054	002	98	4.9	149	42	0	0	0.18	0.22	1198.2	13167.9
P054	003	203	4.2	155	40	0	0	x	x	x	x
P054	004	329	2.3	130	48	0	0	0.2	0.2	345.9	15143
P054	005	427	6.2	125	51	0	0	0.22	0.28	203.14	7769.4
P054	006	546	5.7	167	37	0	0
P055	001	0	0.5	119	54	0	80	0.44	7.86	207.2	14070.5
P055	002	154	<0,3	129	48	0	80	x	x	x	x
P055	003	343	1.3	139	44	0	80	0.68	9.06	263.79	29571.9
P055	004	539	0.6	111	60	0	160
P056	001	0	18	66	79	0	0	0.16	0.28	287.1	17189.2
P056	002	168	2.7	68	78	0	0	0.16	0.28	284.7	41056.2
P056	003	371	2.7	64	81	0	80	0.26	9.78	330.45	20984
P057	001	0	1.2	221	21	0	0	0.2	20.98	469.4	34885.5
P057	002	91	0.8	222	21	0	20	0.52	10.5	800.5	46357.8
P057	003	189	2.8	224	21	0	20	2.62	2.92	2492.1	5421.1
P057	004	315	2.4	218	22	0	0	1.8	43.72	1350.06	43933.5
P057	005	413	8.2	252	18	0	20	0.66	26.02	326.48	82042.9
P057	006	511	13	287	17	0	80	0.88	19.32	1157.8	42524.2
P058	001	0	4.2	136	45	0	0	0.16	0.42	208.7	23800.2
P058	002	56	2.4	147	41	0	0	0.24	0.54	1652.96	54234.6
P058	003	112	2.5	135	45	0	0	0.16	0.56	409	51258.9
P058	004	280	1.9	141	43	0	0	0.14	0.32	201.3	46152.8
P058	005	378	3.7	145	41	0	0	0.16	0.58	1130.5	100758
P058	006	504	4.3	138	44	0	0
P059	001	0	61	69	76	6	0	0.22	0.62	348.3	9570.4
P059	002	56	17	91	55	6	20	0.18	0.48	364.8	28333
P059	003	147	0.4	122	40	0	0	0.2	0.22	230.4	352.8
P059	004	168	0.4	114	43	0	0	0.18	0.16	101.4	103.5
P059	005	273	<0,3	103	48	0	0	0.14	0.12	96.6	104.96
P059	006	378	<0,3	111	44	0	0	0.2	0.22	0	0
P059	007	469	1.6	115	42	0	0	0.22	0.22
P060	001	0	3.2	204	23	0	0	0.18	0.26	1067.7	20499
P060	002	98	0.8	197	23	0	20	0.16	0.42	418.7	20810.4
P060	003	189	1.3	162	29	0	20	x	x	x	x
P060	004	294	4.2	158	x	0	0	0.14	0.18	313.53	32236.8
P060	005	392	15	138	35	0	0	0.16	0.28	392.96	46657.2
P060	006	490	2.2	151	32	0	0	0.1	0.18	214	25990.7
P061	001	0	1.1	87	83	0	160	0.5	2.46	519.9	21926.8
P061	002	182	1.3	82	89	0	160	2.64	4.26	1772.8	3300.4
P061	003	371	2.1	84	86	0	160	0.54	3.66	859.4	54279.1
P062	001	0	1.8	81	60	0	20	0.16	0.24	205.2	19732.6
P062	002	98	2.6	75	66	0	20	0.14	0.28	225.3	32015.4
P062	003	189	2.7	79	62	0	20	x	x	x	x
P062	004	308	2.6	75	65	0	20	0.24	0.26	154.49	4037.3
P062	005	406	2.3	71	70	0	20	0.2	1.58	155.05	32390.4
P062	006	504	1.5	79	64	0	80
P063	001	0	0.7	57	91	0	20	0.52	1.62	260.8	30873.1
P063	002	98	0.6	58	90	0	20	0.28	0.52	213.4	40263.7
P063	003	196	0.7	58	89	0	20	0.32	4.42	361.3	57153.3
P063	004	350	0.8	58	90	0	20	0.6	8.28	219.48	25224.5
P063	005	448	0.8	51	103	0	0	0.18	5.66	520.7	24741.7
P064	001	0	14	81	70		0	0.16	0.24	163.9	7210.1
P064	002	49	13	77	74	0	20	0.16	0.28	173.33	9487.9
	relapse	105
P064	003	112	174	75	x	11	20	x	x	x	x
P064	004	147	5.6	88	63	0	0	0.22	0.22	231.7	233.4
P064	005	245	85	73	78	0	0	0.16	0.14	110.84	123.05
P064	006	307	14	69	83	0	0	0.28	0.26	122.6	190.1
P064	007	399	26	71	80	0	0	0.26	0.26	164.7	300.2
P064	008	518	36	76	87	6	0
P065	001	0	5	111	42	0	0	0.16	0.16	114.86	81.4
P065	002	182	7.7	111	42	0	0	0.2	0.18	0	0
P065	003	294	3.6	108	43	0	0	0.24	0.24	0	0
P065	004	448	4.4	120	39	0	0	0	0.1	38.36	111.155
P066	001	0	72	92	73	10	160	1.76	21.76	43.6	232.3
P066	002	35	121	91	74	0	160	1.52	1.3	55.9	49.6
P066	003	70	3	93	72	0	80	1.36	1.42	40.2	9752.4
P066	004	105	8.7	99	67	0	20	x	x	x	x
P066	005	147	1.3	100	67	0	20	0.3	0.32	0	0
P066	006	203	1.1	92	74	0	20	0.42	0.48	0	318.1
P066	007	273	4.8	82	83	0	0	0.24	0.22	38	130.7
P066	008	343	1.8	91	74	0	20	0.42	0.46	0	131.35
P066	009	469	3.4	91	74	0	0	0.5	0.7	43	260.4
P067	001	0	15	92	74	2	40	0.28	2.68	164.4	12622.9
P067	002	175	10	88	79	0	20	0.32	10.88	366.9	51289.3
P067	003	280	31	80	87	0	20	0.28	5.4	178.39	33099
P067	004	378	54	87	79	0	80	0.88	8.34	605.25	14546.2
	relapse	432
P067	005	434	24	81	85	6	x	0.42	8.46	292.07	14633.1
P067	006	504	10	100	73	0	80
P068	001	0	19	80	68	0	640	1.14	44.46	528.4	17669.2
P068	002	273	16	85	63	0	320	0.42	20.66	483.95	22770.8
P069	001	0	4.8	147	41	0	0	0.2	1.2	260.7	4016.4
P069	002	127	6.8	137	45	0	0	0.2	0.88	208.3	4712.5
P069	003	435	2.8	114	55	0	0	0	0.44	56.8	8330.38
P070	001	0	0.9	80	75	0	0	0.18	0.38	231.2	16910.8
P071	001	0	0.8	87	89	0	0	0.16	0.18	141.3	946.3
P071	002	182	1.3	93	83	0	0	0.2	1.28	330.7	6134.8
P071	003	371	1.9	84	92	0	20	0.36	0.42	2676.73	1101.36
P072	001	0	0.6	98	65	0	160	0.86	16.7	170.1	1286.3
P072	002	98	1.3	100	63	0	160	x	x	x	x
P072	003	336	0.9	97	65	0	320	1.92	107.66	0	5893.1
P072	004	434	1.1	103	61	0	320	8.38	218.88	236.5	5440.8
P073	001	0	0.8	84	62	0	0	0.16	0.32	629.9	58057.1
P073	002	112	3.7	86	60	0	0	0.14	0.24	684.1	26386.6
P073	003	224	<0,3	94	54	0	0	0.14	0.26	3445.25	57835
P073	004	343	0.6	90	57	0	0	0.36	0.38	625.3	49354
P074	001	0	7	87	55	0	20	0.28	4.88	656.1	12209.4
P074	002	98	30	90	53	0	20	x	x	x	x
P074	003	189	8.9	86	57	0	20	0.38	9.5	179.5	19564
P074	004	315	7.8	97	49	0	0	0.72	13.88	196.5	3052.9
P074	005	427	5.2	89	54	0	20	7.12	9.68
P075	001	0	0.9	76	71	0	80	0.94	10.96	106.2	5910.4
P075	002	126	1.5	73	74	0	80	1.52	4.08	420	3917.1
P075	003	210	1.8	62	90	0	160	0.34	15.6	127.7	12039.1
P075	004	322	2.5	72	76	0	160	0.4	5.12	0	4384.79
P075	005	378	1.3	77	70	0	80	0.56	1.26	479.9	7540.45
P075	006	462	3.1	67	67	0	80
P076	001	0	1.5	61	93	0	80	0.26	0.88	134.3	33262
P077	001	0	1.1	85	80	0	40	0.18	1.84	309.3	13827.4
P077	002	112	1.1	85	80	0	80	0.86	0.86	1252.43	2117.6
P077	003	364	1.1	84	81	0	20	0.28	2.12	168.3	15116.8
P078	001	0	16	60	89	0	0	0.2	0.22	150.3	1264.2
P078	002	252	14	61	86	0	20	0.22	0.68	0	478.77
P078	003	385	29	65	81	0	20	0.12	0.32	103.4	1086.7
P079	001	0	7.3	159	38	0	80	0.38	1	111.2	9954.5
P079	002	273	17	191	30	0	40	1	12.52	225.37	15002.5
P080	001	0	4.5	128	47	0	20	0.22	0.26	129.1	3387.8
P080	002	357	4.4	134	45	0	0	0.5	0.64	442.65	3270.6
P081	001	0	5.2	67	78	0	20	0.2	0.38	691.15	44036
P081	002	371	3.3	58	93	0	0	0.34	0.4	401.1	5855.98
P082	001	0	4.2	83	59	0	80	0.48	0.72	496.7	50824.8
P082	002	140	6	86	57	0	80	0.28	0.5	226.4	68742.4
P082	003	308	4.9	80	61	0	40	0.48	1.64	1082.88	81039
P083	001	0	6.4	79	65	0	0	0.14	0.16	598.2	30899.2
P083	002	399	4.2	80	70	0	0	0.1	0.18	124.4	49935.2
P084	001	0	2.2	409	13	0	160	0.38	2.54	331.36	14905.1
P084	002	49	2	498	11	0	160	0.32	0.52	716.8	10727.6

## Sheet: Healthy controls
total IgG, ng/mL				PR3-ANCA, Phadia RU/ml
	Unstimulated	CpG BAFF IL21			Unstimulated	CpG BAFF IL21
HC001	226.2	6027.2		HC001	0.1	0.16
HC002	283.5	4925.7		HC002	0.12	0.14
HC003	107.055	25288.1		HC003	0.1	0.2
HC004	x	x		HC004	x	x
HC005	142.9	26633.2		HC005	0	0.1
HC006	47.9	6235.8		HC006	0.1	0.16
HC007	218.4	5094.5		HC007	0.12	0.16
HC008	33.2	20156.7		HC008	0.16	0.26
HC009	88.4	15038.2		HC009	0.16	0.26
HC010	265	21919.6		HC010	0.1	0.32
HC011	152	12647.1		HC011	0.18	0.28
HC012	44.3	8714.1		HC012	0.18	0.26
HC013	325.2	17864		HC013	0.2	0.26
HC014	83.969	8459.6		HC014	0.14	0.2
HC015	101.1	14630.9		HC015	0.12	0.2
HC016	670.4	22987.3		HC016	0.16	0.24
HC017	361.9	16112.3		HC017	0.16	0.32
HC018	204.8	16524.4		HC018	0.16	0.24
HC019	219.2	15263.2		HC019	0.16	0.28
HC020	2318	37429.2		HC020	0.2	0.4
HC021	139.88	7249.9		HC021	0.16	0.2
HC022	15	21774.4		HC022	0.16	0.28
HC023	211.2	14242.9		HC023	0.16	0.26
HC024	45.8	26417.5		HC024	0.12	0.3
HC025	38.76	9163.5		HC025	0.14	0.18
HC026	477.5	55806.3		HC026	0.18	0.46
HC027	480.3	34081.1		HC027	0.18	0.34
HC028	541.7	11070.4		HC028	0.2	0.24
HC029	1222.2	65097.6		HC029	0.18	1.38
HC030	174.8	24704.9		HC030	0.12	0.22
HC031	304.46	31172.8		HC031	0.22	0.3
HC032	430.3	34106.3		HC032	0.3	0.34
HC033	363.69	17691.1		HC033	0.18	0.24
